# Supplementary material for: Convergence of soil microbial properties after plant colonization of an experimental plant diversity gradient
Source: BMC Ecol. 2016 Apr 7;16:19. doi: 10.1186/s12898-016-0073-0 (PMC4825091; doi:10.1186/s12898-016-0073-0)
Supplement: Supplementary file 1 — 10.1186/s12898-016-0073-0 Plant species of weeded subplots (resident plant species) and non-weeded subplots (colonizing plant species). Colonizing plant species are divided into internal (belonging to the species pool of the resident plant species) and external (not belonging to the species pool of the resident plant species) plant species. [file 12898_2016_73_MOESM1_ESM.xlsx]

## Sheet: Tabelle1
		Resident plant species		Colonizing plant species
				after 2 years		after 5 years
			internal		internal
		Achillea millefolium		Achillea millefolium		Achillea millefolium
		Ajuga reptans		Avenula pubescens		Ajuga reptans
		Alopecurus pratensis		Lotus corniculatus		Alopecurus pratensis
		Anthoxanthum odoratum		Plantago lanceolata		Anthoxanthum odoratum
		Anthriscus sylvestris		Poa trivialis		Anthriscus sylvestris
		Arrhenatherum elatius		Ranunculus acris		Arrhenatherum elatius
		Avenula pubescens		Taraxacum officinale		Avenula pubescens
		Bellis perennis		Trifolium pratense		Bellis perennis
		Bromus erectus				Bromus erectus
		Bromus hordeaceus	external			Bromus hordeaceus
		Campanula patula		Bromus sterilis		Campanula patula
		Cardamine pratensis		Capsella bursa-pastoris		Cardamine pratensis
		Carum carvi		Cerastium holosteoides		Carum carvi
		Centaurea jacea		Chenopodium album		Centaurea jacea
		Cirsium oleraceum		Cirsium arvense		Cirsium oleraceum
		Crepis biennis		Conyza canadensis		Crepis biennis
		Cynosurus cristatus		Coronilla varia		Cynosurus cristatus
		Dactylis glomerata		Dianthus deltoides		Dactylis glomerata
		Daucus carota		Echium vulgare		Daucus carota
		Festuca pratensis		Elymus repens		Festuca pratensis
		Festuca rubra		Epilobium hirsutum		Festuca rubra
		Galium album		Erigeron annus		Galium album
		Geranium pratense		Hypericum perforatum		Geranium pratense
		Glechoma hederacea		Lolium perennis		Glechoma hederacea
		Heracleum sphondylium		Papaver rhoeas		Heracleum sphondylium
		Holcus lanatus		Picris hieracioides		Holcus lanatus
		Knautia arvensis		Poa spec.		Knautia arvensis
		Lathyrus pratensis		Poligonum aviculare		Lathyrus pratensis
		Leontodon autumnalis		Potentilla reptans		Leontodon autumnalis
		Leontodon hispidus		Ranunculus spec.		Leontodon hispidus
		Leucanthemum vulgare		Rumex obtusifolia		Leucanthemum vulgare
		Lotus corniculatus		Silene latifolia		Lotus corniculatus
		Luzula campestris		Silene vulgaris		Luzula campestris
		Medicago lupulina		Solidago canadensis		Medicago lupulina
		Medicago x varia		Sonchus asper		Medicago x varia
		Onobrychis viciifolia		Stellaria media		Onobrychis viciifolia
		Pastinaca sativa		Tanacetum vulgare		Pastinaca sativa
		Phleum pratense		Trifolium spec		Phleum pratense
		Pimpinella major		Tripleurospermum perforatum		Pimpinella major
		Plantago lanceolata		Urtica dioica		Plantago lanceolata
		Plantago media		Veronica arvensis		Plantago media
		Poa pratensis		Veronica persica		Poa pratensis
		Poa trivialis		Vicia sepium		Poa trivialis
		Primula veris				Primula veris
		Prunella vulgaris				Prunella vulgaris
		Ranunculus acris				Ranunculus acris
		Ranunculus repens				Ranunculus repens
		Rumex acetosa				Rumex acetosa
		Sanguisorba officinalis				Sanguisorba officinalis
		Taraxacum officinale				Taraxacum officinale
		Tragopogon pratensis				Tragopogon pratensis
		Trifolium campestre				Trifolium campestre
		Trifolium dubium				Trifolium dubium
		Trifolium fragiferum				Trifolium fragiferum
		Trifolium hybridum				Trifolium hybridum
		Trifolium pratense				Trifolium pratense
		Trifolium repens				Trifolium repens
		Trisetum flavescens				Trisetum flavescens
		Veronica chamaedrys				Veronica chamaedrys
		Vicia cracca				Vicia cracca
					external
						Agrostis agrostiflora
						Bromus sterilis
						Carex sp.
						Cerastium holosteoides
						Cirsium vulgare
						Cirsium arvense
						Elytrigia repens
						Equisetum arvense
						Lolium perenne
						Poa compressa
						Potentilla reptans
						Solidago canadensis
						Veronica arvensis
						Veronica officianalis
						Veronica persica
						Vicia angustifolia
